# Supplementary material for: Identification of the Short Neuropeptide F and Short Neuropeptide F Receptor Genes and Their Roles of Food Intake in Dendroctonus armandi
Source: Insects. 2021 Sep 19;12(9):844. doi: 10.3390/insects12090844 (PMC8469826; doi:10.3390/insects12090844)
Supplement: Supplementary file 1 [file insects-12-00844-s001.zip]

Archive with 1 entries (1 files):
- insects-1318525-supplementary.pdf
